# Supplementary material for: Reduced Biodiversity is Linked to Higher Triatomine Occupancy: Chagas Disease Implications
Source: Ecohealth. 2025 Jun 27;22(3):464–8. doi: 10.1007/s10393-025-01729-7 (PMC12476427; doi:10.1007/s10393-025-01729-7)
Supplement: Supplementary file 1 — Supplementary file1 (CSV 4 KB) [file 10393_2025_1729_MOESM1_ESM.csv]

Supplementary material 1. Reference by species of the location outside or inside the protected natural areas (ANP) and the average NDVI value
Specie	ANP	Averange NDVI
Belminus corredori	OUT	53370000
Belminus ferroae	OUT	71905714.29
Belminus pittieri	OUT	70330000
Cavernicola lenti	OUT	52600000
Cavernicola pilosa	OUT	68462500
Dipetalogaster maxima	OUT	30291250
Eratyrus cuspidatus	OUT	65325000
Eratyrus mucronatus	BOTH	62579500
Hermanlentia matsunoi	OUT	47590000
Mepraia gajardoi	OUT	1002857.143
Mepraia parapatrica	OUT	2320000
Mepraia spinolai	OUT	29539500
Microtriatoma borbai	OUT	54895000
Microtriatoma trinidadensis	OUT	60340000
Panstrongylus chinai	OUT	55532857.14
Panstrongylus diasi	OUT	53271666.67
Panstrongylus geniculatus	BOTH	63131116.75
Panstrongylus guentheri	OUT	48521733.33
Panstrongylus howardi	OUT	60943333.33
Panstrongylus lignarius	BOTH	61284400
Panstrongylus lutzi	BOTH	48640741.35
Panstrongylus martinezorum	OUT	66453333.33
Panstrongylus megistus	BOTH	57238662.89
Panstrongylus mitarakaensis	OUT	63105000
Panstrongylus rufotuberculatus	BOTH	59325306.12
Panstrongylus tupynambai	OUT	60070000
Psammolestes arthuri	BOTH	74424736.84
Psammolestes coreodes	OUT	52149518.07
Psammolestes tertius	OUT	51819189.19
Rhodnius amazonicus	OUT	66976000
Rhodnius brethesi	OUT	73300000
Rhodnius colombiensis	OUT	64656250
Rhodnius domesticus	OUT	68560000
Rhodnius ecuadoriensis	OUT	56557500
Rhodnius marabaensis	OUT	75160000
Rhodnius montenegrensis	OUT	70165000
Rhodnius nasutus	OUT	54697000
Rhodnius neglectus	BOTH	53566583.33
Rhodnius pallescens	BOTH	61741666.67
Rhodnius paraensis	OUT	64910000
Rhodnius pictipes	BOTH	73018500
Rhodnius prolixus	BOTH	63497181.59
Rhodnius robustus	BOTH	70066250
Rhodnius stali	OUT	66956666.67
Rhodnius taquarussuensis	OUT	60540000
Triatoma arthurneivai	OUT	50155000
Triatoma barberi	OUT	48241000
Triatoma bolivari	OUT	65085000
Triatoma brasiliensis	BOTH	50383097.4
Triatoma breyeri	OUT	28231428.57
Triatoma carcavalloi	BOTH	47859230.77
Triatoma carrioni	OUT	61073888.89
Triatoma circummaculata	BOTH	58543823.53
Triatoma costalimai	OUT	49660000
Triatoma delpontei	OUT	49288611.11
Triatoma dimidiata	BOTH	62501326.24
Triatoma dispar	OUT	59856666.67
Triatoma eratyrusiformis	OUT	32704800
Triatoma flavida	OUT	73770000
Triatoma garciabesi	OUT	47327428.57
Triatoma gerstaeckeri	BOTH	47814200
Triatoma gomeznunezi	OUT	33110000
Triatoma guasayana	OUT	50935688.62
Triatoma hegneri	IN	76925000
Triatoma infestans	OUT	39514228.23
Triatoma juazeirensis	OUT	36675000
Triatoma jurbergi	OUT	41480000
Triatoma klugi	OUT	80495000
Triatoma lenti	OUT	55621428.57
Triatoma longipennis	BOTH	49229277.98
Triatoma maculata	OUT	48790526.32
Triatoma matogrossensis	OUT	57948000
Triatoma mazzottii	OUT	65342441.86
Triatoma melanica	OUT	49991666.67
Triatoma melanocephala	OUT	48734767.44
Triatoma mexicana	OUT	42363478.26
Triatoma nigromaculata	OUT	32868000
Triatoma nitida	OUT	61879655.17
Triatoma oliveirai	IN	55930000
Triatoma pallidipennis	OUT	55840214.59
Triatoma patagonica	OUT	30474545.45
Triatoma petrocchiae	OUT	43622307.69
Triatoma phyllosoma	OUT	52276507.94
Triatoma picturata	OUT	54386106.19
Triatoma platensis	OUT	49732435.9
Triatoma protracta	OUT	46640000
Triatoma pseudomaculata	BOTH	51777436.68
Triatoma recurva	OUT	54685000
Triatoma rubida	OUT	20440000
Triatoma rubrovaria	OUT	63120750.99
Triatoma sanguisuga	BOTH	51647777.78
Triatoma sherlocki	OUT	42109000
Triatoma sordida	BOTH	55133523.13
Triatoma tibiamaculata	OUT	49543953.49
Triatoma vandae	OUT	41560000
Triatoma vitticeps	OUT	58888941.18
Triatoma williami	OUT	65455000
Triatoma wygodzinskyi	OUT	65656666.67
